# Supplementary material for: Green Oxidation of Amines by a Novel Cold-Adapted Monoamine Oxidase MAO P3 from Psychrophilic Fungi Pseudogymnoascus sp. P3
Source: Molecules. 2021 Oct 15;26(20):6237. doi: 10.3390/molecules26206237 (PMC8538783; doi:10.3390/molecules26206237)
Supplement: Supplementary file 1 [file molecules-26-06237-s001.zip]

Archive with 1 entries (1 files):
- molecules-1421359-supplementary.pdf
